# Supplementary material for: Clinical characteristics and outcomes of B-cell precursor ALL with MEF2D rearrangements: a retrospective study by the Ponte di Legno Childhood ALL Working Group
Source: Leukemia. 2022 Oct 29;37(1):212–6. doi: 10.1038/s41375-022-01737-4 (PMC9883149; doi:10.1038/s41375-022-01737-4)
Supplement: Supplementary file 1 — Supplementary Tables [file 41375_2022_1737_MOESM1_ESM.xlsx]

## Sheet: Supp T1
Supplemental Table S1. Number of cases contributed by each study group
Group	Number of cases
Associazione Italiana di Ematologia e Oncologia Pediatrica (AIEOP)	3 (3)
Berlin-Frankfurt-Münster – Austria (BFM-A)	3 (3)
Berlin-Frankfurt-Münster - Germany/Switzerland (BFM-G/CH)	4 (4)
Children’s Oncology Group (COG)	26 (24)
Dutch Children’s Oncology Group (DCOG)	4 (4)
Japanese Association of Childhood Leukaemia Study (JACLS)	6 (6)
Nordic Society for Pediatric Hematology and Oncology (NOPHO)	8 (7)
St Jude Children’s Research Hospital (SJCRH)	5 (5)
Tokyo Children’s Cancer Research Group (TCCSG)	12 (11)
Taiwan Pediatric Oncology Group (TPOG)	7 (6)
Childhood Leukaemia Investigation Prague (CLIP)	4 (4)
Malaysia-Singapore (Ma-Spore)	4 (4)
National Cancer Research Institute Childhood Cancer and Leukaemia Group Leukaemia Subgroup (NCRI CCLG LSG)	7 (6)
Société Française de la lutte contre les Cancers et les leucémies de l’Enfant et de l’Adolescent (SFCE)	14 (13)
Total	107 (100)

## Sheet: Supp T2
Supplemental Table S2. Methodologies used to detect MEF2D, partner genes and additional genetic abnormalities
	Total	BCL9	HNRNPUL1	Other 1	Missing	p-value
Total, n (%)	107 (100)	37 (54)	22 (32)	10 (14)	38
MLPA Done
Yes	48 (76)	19 (68)	15 (83)	6 (67)	8 (100)	0.2
No	15 (24)	9 (32)	3 (17)	3 (33)	0 (0)
Unknown/ Missing	44	9	4	1	30
SNP Array Done
Yes	23 (34)	11 (35)	5 (25)	3 (33)	4 (50)	0.4
No	45 (66)	20 (65)	15 (75)	6 (67)	4 (50)
Unknown/ Missing	39	6	2	1	30
RNASeq Done
Yes	39 (51)	21 (57)	11 (50)	4 (40)	3 (38)	0.6
No	38 (49)	16 (43)	11 (50)	6 (60)	5 (62)
Unknown/ Missing	30	0	0	0	30
WES Done
Yes	8 (12)	5 (17)	1 (5)	1 (11)	1 (13)	0.2
No	57 (88)	24 (83)	18 (95)	8 (89)	7 (87)
Unknown/ Missing	42	8	3	1	30
WGS Done
Yes	4 (7)	2 (8)	0 (0)	2 (22)	0 (0)	0.2
No	54 (93)	23 (92)	19 (100)	7 (78)	5 (100)
Unknown/ Missing	49	12	3	1	33
(1) The other group includes 4 cases of FOXJ2 and 1 case each of BCL9L, HNRNPH1, PYGO2, SS18; plus two cases of CSFR1.
Abbreviations: MLPA, Multiplex Ligation-dependent Probe Amplification; SNP, Single nucleotide polymorphism; RNA Seq, Ribonucleic acid sequencing; WES, Whole exome sequencing; WGS, Whole genome sequencing;

## Sheet: Supp T3
Supplemental Table S3. Presence of commonly tested antigen among patients with BCP-ALL and a MEF2D rearrangement stratified by partner gene
	Total	BCL9	HNRNPUL1	Other 1	Missing	p-value
Total, n (%)	107 (100)	37 (54)	22 (32)	10 (14)	38
CD2
Positive	1 (2)	0 (0)	1 (7)	0 (0)	0 (0)	0.2
Negative	48 (98)	28 (100)	14 (93)	3 (100)	3 (100)
Unknown/ Missing	58	9	7	7	35
CD3
Positive	1 (2)	0 (0)	1 (6)	0 (0)	0 (0)	0.2
Negative	45 (83)	25 (100)	15 (94)	2 (100)	3 (100)
Unknown/ Missing	61	12	6	8	35
CD5
Positive	20 (56)	14 (64)	4 (36)	1 (50)	1 (100)	0.3
Negative	16 (44)	8 (36)	7 (64)	1 (50)	0 (0)
Unknown/ Missing	71	15	11	8	37
CD7
Positive	3 (6)	0 (0)	3 (20)	0 (0)	0 (0)	0.01
Negative	50 (94)	29 (100)	12 (80)	4 (100)	5 (100)
Unknown/ Missing	54	8	7	6	33
CD10
Positive	41 (65)	17 (53)	18 (90)	5 (83)	1 (20)	0.01
Negative	22 (35)	15 (47)	2 (10)	1 (17)	4 (80)
Unknown/ Missing	44	5	2	4	33
CD13
Positive	1 (2)	1 (4)	0 (0)	0 (0)	0 (0)	0.4
Negative	52 (98)	27 (96)	17 (100)	4 (100)	4 (100)
Unknown/ Missing	54	9	5	6	34
CD19
Positive	88 (99)	33 (100)	18 (95)	6 (100)	31 (100)	0.2
Negative	1 (1)	0 (0)	1 (5)	0 (0)	0 (0)
Unknown/ Missing	18	4	3	4	7
CD20
Positive	6 (8)	2 (7)	2 (13)	1 (25)	1 (3)	0.6
Negative	73 (92)	26 (93)	14 (88)	3 (75)	30 (79)
Unknown/ Missing	28	9	6	6	7
CD22
Positive	74 (89)	26 (87)	14 (82)	4 (80)	30 (97)	0.7
Negative	9 (11)	4 (13)	3 (18)	1 (20)	1 (3)
Unknown/ Missing	24	7	5	5	7
CD33
Positive	5 (6)	2 (7)	1 (5)	2 (40)	0 (0)	0.8
Negative	79 (94)	28 (93)	18 (95)	3 (60)	30 (100)
Unknown/ Missing	23	7	3	5	8
CD34
Positive	15 (17)	7 (22)	6 (35)	1 (17)	1 (3)	0.3
Negative	71 (83)	25 (78)	11 (65)	5 (83)	30 (79)
Unknown/ Missing	21	5	5	4	7
CD45
Positive	62 (97)	21 (100)	10 (100)	3 (100)	28 (93)	-
Negative	2 (3)	0 (0)	0 (0)	0 (0)	2 (5)
Unknown/ Missing	43	16	12	7	8
CD66c
Positive	0 (0)	0 (0)	0 (0)	0 (0)	0 (0)	-
Negative	63 (100)	21 (100)	11 (100)	2 (100)	29 (100)
Unknown/ Missing	44	16	11	8	9
Cyto-μ
Positive	62 (82)	19 (70)	13 (81)	2 (50)	28 (97)	0.4
Negative	14 (18)	8 (30)	3 (19)	2 (50)	1 (3)
Unknown/ Missing	31	10	6	6	9
HLADR
Positive	81 (99)	30 (100)	15 (94)	5 (100)	31 (100)	0.2
Negative	1 (1)	0 (0)	1 (6)	0 (0)	0 (0)
Unknown/ Missing	25	7	6	5	7
EGIL Classification
Pro B	22 (37)	15 (48)	2 (11)	1 (17)	4	0.02 2
Pre B	17 (28)	8 (26)	5 (28)	3 (50)	1
Late Pre-B	21 (35)	8 (26)	11 (61)	2 (33)	0
Uncertain	47	6	4	4	33
(1) The other group includes 4 cases of FOXJ2 and 1 case each of BCL9L, HNRNPH1, PYGO2, SS18; plus two cases of CSFR1; (2) Chi-squared test comparing EGIL group distribution in BCL9 and HNRNPUL1 cases

## Sheet: Supp T4
Supplemental Table S4. Distribution of additional genetic abnormalities in MEF2D related ALL stratified by partner gene
	Total	BCL9	HNRNPUL1	Other 1	Missing	p-value
Total, n (%)	107 (100)	37 (54)	22 (32)	10 (14)	38
IKZF1 Deletion
Yes	3 (5)	1 (4)	1 (6)	1 (13)	0 (0)	0.8
No	62 (95)	26 (96)	17 (94)	7 (88)	12 (100)
Unknown/ Missing	42	10	4	2	26
PAX5 Deletion
Yes	12 (18)	8 (30)	0 (0)	1 (13)	3 (25)	0.01
No	53 (82)	19 (70)	18 (100)	7 (88)	9 (75)
Unknown/ Missing	42	10	4	2	26
CDKN2A/B Deletion
Yes	48 (71)	20 (71)	13 (65)	6 (75)	9 (75)	0.9
No	20 (29)	8 (29)	7 (35)	2 (25)	3 (25)
Unknown/ Missing	39	9	2	2	26
ETV6 Deletion
Yes	4 (6)	2 (8)	0 (0)	2 (25)	0 (0)	0.2
No	60 (94)	24 (92)	18 (100)	6 (75)	12 (100)
Unknown/ Missing	43	11	4	2	26
NRAS Mutation
Yes	3 (10)	1 (7)	1 (8)	1 (25)	0 (0)	0.9
No	28 (90)	13 (93)	11 (92)	3 (75)	1 (100)
Unknown/ Missing	76	23	10	6	37
KRAS Mutation
Yes	1 (3)	1 (7)	0 (0)	0 (0)	0 (0)	0.3
No	30 (97)	13 (93)	12 (100)	4 (100)	1 (100)
Unknown/ Missing	76	23	10	6	37
FLT3 Mutation
Yes	2 (7)	0 (0)	1 (10)	0 (0)	1 (50)	0.3
No	25 (93)	12 (100)	9 (90)	3 (100)	1 (50)
Unknown/ Missing	80	25	12	7	36
NOTCH1 Mutation
Yes	0 (0)	0 (0)	0 (0)	0 (0)	0 (0)	-
No	29 (100)	15 (100)	11 (100)	3 (100)	0 (0)
Unknown/ Missing	78	22	11	7	38
FBXW7 Mutation
Yes	0 (0)	0 (0)	0 (0)	0 (0)	0 (0)	-
No	27 (100)	14 (100)	10 (100)	3 (100)	0 (0)
Unknown/ Missing	80	23	12	7	38
PHF6 Mutation
Yes	6 (25)	2 (15)	3 (33)	1 (50)	0 (0)	0.3
No	18 (75)	11 (85)	6 (67)	1 (50)	0 (0)
Unknown/ Missing	83	24	13	8	38
(1) The other group includes 4 cases of FOXJ2 and 1 case each of BCL9L, HNRNPH1, PYGO2, SS18; plus two cases of CSFR1.

## Sheet: Supp T5
Supplemental Table S5. Survival rates at 5 years for patients with MEF2D-r stratified by treatment era, NCI risk group and ethnicity
Subgroup	Event Free Survival	Relapse rate	Overall survival
Treatment era
1987-2007	74% (58-85)	23% (13-38)	83% (68-91)
2008-2018	74% (59-84)	23% (13-39)	78% (62-88)
HR (95% CI), p value	1.01 (0.45-2.25), p=0.9	1.09 (0.46-2.58), p=0.9	1.07 (0.43-2.64), p=0.9
NCI risk group
Standard	77% (54-90)	23% (10-46)	91% (68-98)
High	69% (54-90)	28% (18-42)	74% (60-84)
HR (95% CI), p value	1.53 (0.57-4.12), p=0.4	1.36 (0.50-3.71), p=0.6	2.18 (0.63-7.53), p=0.2
Ethnicity
White	80% (58-91)	16% (6-38)	88% (67-96)
Asain	70% (46-85)	30% (15-54)	75% (50-89)
HR (95% CI), p value	1.69 (0.52-5.56), p=0.4	2.10 (0.59-7.44), p=0.3	2.29 (0.55-9.64), p=0.3
Abbreviations: HR = hazard ratio; 95% CI - 95% confidence interval; NCI = National Cancer Institute
